# Supplementary material for: Bifidobacterium longum K5 Prevents Enterohaemorrhagic Escherichia coli O157:H7 Infection in Mice through the Modulation of the Gut Microbiota
Source: Nutrients. 2024 Apr 13;16(8):1164. doi: 10.3390/nu16081164 (PMC11053520; doi:10.3390/nu16081164)
Supplement: Supplementary file 1 [file nutrients-16-01164-s001.zip]

Archive with 1 entries (1 files):
- nutrients-2950804-supplementary.pdf
